# Supplementary material for: Auranofin Synergizes with Cisplatin in Reducing Tumor Burden of NOTCH-Dependent Ovarian Cancer
Source: Cancer Res Commun. 2025 Oct 10;5(10):1796–808. doi: 10.1158/2767-9764.CRC-25-0190 (PMC12512110; doi:10.1158/2767-9764.CRC-25-0190)
Supplement: Table S1 — lists the primers used in ChIP-qPCR [file crc-25-0190_table_s1_suppst1.xlsx]

## Sheet: Sheet1
	Supplementary Table S1. Primers used in ChIP-qPCR
	hHES1_ChIP_F	5' CCT CCC ATT GGC TGA AAG T 3'
	hHES1_ChIP_R	5' CGG ATC CTG TGT GAT CCC TA 3'
	hHES4_ChIP_F	5' CTC AGG CCG TTT CCC TAT TT 3'
	hHes4_CHIP_R2	5' CGA GGC GTG ACT GAC AGC 3'
	p21 promoter_F	5' CTG GAC TGG GCA CTC TTG TC 3'
	p21 promoter_R	5' CTC CTA CCA TCC CCT TCC TC 3'
